# Supplementary material for: Loss of Jagged1 in renin progenitors leads to focal kidney fibrosis
Source: Physiol Rep. 2015 Nov 4;3(11):e12544. doi: 10.14814/phy2.12544 (PMC4673620; doi:10.14814/phy2.12544)
Supplement: Supplementary file 1 [file phy20003-e12544-sd1.xlsx]

## Sheet: Sheet1
	Animal #	Age (days)	BUN	Creatinine
	Control 1	153	29	0.4
	Control 2	153	26	0.4
	Control 3	180	25	0.4
	Control 4	180	32	0.4
	Control 5	205	22	0.3
	Control 6	205	20	0.4
	Control 7	205	28	0.3
	Control 8	205	18	0.4
	Control 9	205	32	0.4
	Control 10	205	23	0.3
	Control 11	263	20	0.4
	Control 12	263	28	0.4
	Control 13	287	26	0.5
	Control 14	287	44	0.4
	Control 15	335	22	0.4
	Control 16	335	26	0.4
	Control 17	335	30	0.4
	Control 18	542	24	0.4
	Mutant 1	153	44	0.4
	Mutant 2	153	54	0.4
	Mutant 3	180	36	0.2
	Mutant 4	180	39	0.4
	Mutant 5	205	24	0.4
	Mutant 6	205	47	0.4
	Mutant 7	263	63	0.5
	Mutant 8	287	35	0.4
	Mutant 9	287	52	0.4
	Mutant 10	335	53	0.4
	Mutant 11	542	40	0.4
